# Supplementary material for: Molecular Markers Help with Breeding for Agronomic Traits of Spring Wheat in Kazakhstan and Siberia
Source: Genes (Basel). 2024 Jan 10;15(1):86. doi: 10.3390/genes15010086 (PMC10815559; doi:10.3390/genes15010086)
Supplement: Supplementary file 1 [file genes-15-00086-s001.zip]

Archive with 1 entries (1 files):
- genes-2636960-supplementary.pdf
